# Supplementary material for: Morphometric and Biochemical Variation in Seeds of Agriophyllum squarrosum (L.) Moq. Across Kazakhstan and Their Implications for Nutritional Quality and Breeding
Source: Plants (Basel). 2026 Jun 23;15(13):1937. doi: 10.3390/plants15131937 (PMC13364149; doi:10.3390/plants15131937)
Supplement: Supplementary file 1 [file plants-15-01937-s001.zip]

Archive with 2 entries (2 files):
- Table S1 updated.xlsx
- Table S2.xlsx
