# Supplementary material for: Morphometric and Biochemical Variation in Seeds of Agriophyllum squarrosum (L.) Moq. Across Kazakhstan and Their Implications for Nutritional Quality and Breeding
Source: Plants (Basel). 2026 Jun 23;15(13):1937. doi: 10.3390/plants15131937 (PMC13364149; doi:10.3390/plants15131937)
Supplement: Supplementary file 1 [file plants-15-01937-s001.zip › Table S1 updated.xlsx]

## Sheet: data new
Table S1. Full data of morphometry and biochemistry of A. squarrosum seeds
ID	Population	Alanine	Cysteine	Histidine	Proline	Tyrosine	Protein	Moisture	Circularity	Length	Width	TSW
Akt1-1	Akt1	0.012	0.013	0.203	0.001	0.018	20.26	2.58	1.2	2.4	1.8	2
Akt1-2	Akt1	0.012	0.011	0.18	0.001	0.019	29.64	3.38	1.2	1.9	1.5	1.46
Akt1-3	Akt1	0.014	0.015	0.16	0.001	0.026	22.77	2.95	1.1	1.9	1.5	1.52
Akt1-4	Akt1	0.014	0.02	0.174	0	0.031	25.37	3.21	1.2	2	1.6	1.29
Akt1-5	Akt1	0.014	0.02	0.183	0.001	0.029	22.47	2.77	1.2	2	1.5	1.34
Akt1-6	Akt1	0.014	0.02	0.183	0	0.032	24.65	3.05	1.2	2	1.6	1.2
Akt1-7	Akt1	0.017	0.025	0.197	0	0.03	27.23	3.42	1.2	1.9	1.6	1.36
Akt2-1	Akt2	0.032	0.046	0.123	0.002	0.061	33.2	7.99	1.2	2.2	1.7	1.6
Akt2-2	Akt2	0.035	0.048	0.157	0.002	0.07	31.01	9.83	1.2	2.3	1.8	1.68
Akt2-3	Akt2	0.025	0.027	0.113	0.002	0.045	31.79	8.45	1.2	2.3	1.7	1.52
Akt2-4	Akt2	0.033	0.048	0.141	0.002	0.065	31.23	8.92	1.2	2.3	1.7	1.57
Akt2-5	Akt2	0.031	0.03	0.112	0.001	0.074	32.59	7.88	1.2	2.3	1.8	1.44
Akt2-6	Akt2	0.026	0.034	0.114	0.001	0.045	31.02	9.1	1.2	2.2	1.7	1.49
Akt2-7	Akt2	0.015	0.022	0.205	0.001	0.028	32.35	8.36	1.2	2.2	1.7	1.51
Alm1-1	Alm1	0.016	0.022	0.165	0	0.022	32.1	4.05	1.2	2.4	1.8	1.83
Alm1-2	Alm1	0.015	0.018	0.19	0	0.025	30.59	3.64	1.2	2.4	1.8	1.91
Alm1-3	Alm1	0.016	0.018	0.169	0	0.023	31.34	3.88	1.1	2.2	1.8	1.67
Alm1-4	Alm1	0.016	0.018	0.169	0	0.023	32.42	4.22	1.1	2.2	1.8	1.75
Alm1-5	Alm1	0.015	0.017	0.197	0.001	0.023	31.09	3.91	1.2	2.4	1.9	2.07
Alm1-6	Alm1	0.016	0.019	0.174	0.002	0.03	31.75	4.1	1.2	2.6	2	2.54
Alm2-1	Alm2	0.055	0.088	0	0.013	0.067	34.96	5.83	1.1	1.9	1.6	1.31
Alm2-2	Alm2	0.027	0.078	0.094	0	0.066	31.76	4.71	1.1	1.9	1.6	1.32
Alm2-3	Alm2	0.032	0.055	0.128	0.002	0.059	33.18	5.12	1.1	1.9	1.6	1.28
Alm2-4	Alm2	0.03	0.051	0.125	0.002	0.058	33.7	5.35	1.2	2	1.6	1.29
Alm2-5	Alm2	0.03	0.032	0.128	0.003	0.059	32.36	4.89	1.1	2	1.6	1.31
Alm2-6	Alm2	0.033	0.036	0.146	0.003	0.069	33.95	5.44	1.1	1.9	1.6	1.38
Kyz1-1	Kyz1	0.018	0.059	0.096	0	0.063	30	6.32	1.2	1.9	1.6	1.44
Kyz1-2	Kyz1	0.017	0.067	0.003	0.001	0.071	31.96	5.61	1.2	2	1.7	1.53
Kyz1-3	Kyz1	0.019	0.044	0.092	0.001	0.062	31.23	6.05	1.1	1.8	1.5	1.82
Kyz1-4	Kyz1	0.027	0.066	0.107	0	0.072	30.67	5.78	1.2	1.9	1.5	1.96
Kyz1-5	Kyz1	0.027	0.065	0.104	0	0.073	31.85	6.44	1.1	2	1.6	1.5
Kyz1-6	Kyz1	0.015	0.018	0.004	0.001	0.044	30.35	5.92	1.1	2	1.6	1.52
Kyz1-7	Kyz1	0.029	0.076	0.111	0	0.082	31.04	6.18	1.1	2	1.6	1.47
Kyz1-8	Kyz1	0.03	0.07	0.123	0	0.076	31.87	5.7	1.1	2	1.6	1.41
