# Supplementary material for: Morphometric and Biochemical Variation in Seeds of Agriophyllum squarrosum (L.) Moq. Across Kazakhstan and Their Implications for Nutritional Quality and Breeding
Source: Plants (Basel). 2026 Jun 23;15(13):1937. doi: 10.3390/plants15131937 (PMC13364149; doi:10.3390/plants15131937)
Supplement: Supplementary file 1 [file plants-15-01937-s001.zip › Table S2.xlsx]

## Sheet: Лист1
Table S2. Raw data on amino acid composition of A. squarrosum seeds
Accession	Population	Asp	Glu	Asn	Gln	Gly	His	Arg	Thr	Ala	Pro	Tyr	Ser	Val	Met	Cys	Ileu	Leu	Phe	Trp	Lys
Akt1-1	Akt1	-0.007	-0.008	-0.009	0.198	-0.006	-0.006	-0.024	-0.005	0.012	-0.001	0.018	-0.006	-0.004	-0.005	0.013	-0.007	-0.016	-0.038	-0.125	-0.045
Akt1-2	Akt1	-0.006	-0.007	-0.007	0.174	-0.006	-0.006	-0.023	-0.005	0.012	-0.001	0.018	-0.004	-0.004	-0.006	0.011	-0.007	-0.016	-0.038	-0.126	-0.046
Akt1-3	Akt1	-0.004	-0.006	-0.007	0.155	-0.005	-0.006	-0.023	-0.005	0.014	-0.001	0.025	-0.004	-0.004	-0.005	0.015	-0.006	-0.011	-0.036	-0.128	-0.044
Akt1-4	Akt1	-0.003	-0.006	-0.007	0.168	-0.005	-0.006	-0.023	-0.005	0.014	0	0.03	-0.003	-0.003	-0.005	0.019	-0.005	-0.006	-0.033	-0.12	-0.043
Akt1-5	Akt1	-0.004	-0.006	-0.007	0.178	-0.005	-0.006	-0.023	-0.005	0.014	-0.001	0.028	-0.003	-0.003	-0.005	0.019	-0.006	-0.007	-0.033	-0.122	-0.043
Akt1-6	Akt1	-0.004	-0.007	-0.007	0.177	-0.005	-0.006	-0.022	-0.005	0.014	0	0.031	-0.003	-0.004	-0.005	0.019	-0.005	-0.005	-0.032	-0.119	-0.043
Akt1-7	Akt1	-0.004	-0.006	-0.01	0.19	-0.005	-0.005	-0.019	-0.005	0.016	0	0.029	-0.004	-0.002	-0.004	0.024	-0.005	-0.002	-0.031	-0.111	-0.041
Akt2-1	Akt2	-0.004	0	-0.014	-0.008	-0.002	0.113	-0.016	0	0.029	0.002	0.056	-0.006	-0.004	0.003	0.042	0	0.005	-0.039	-0.001	-0.045
Akt2-2	Akt2	-0.002	0	-0.013	-0.008	0	0.142	-0.014	0	0.032	0.002	0.063	-0.006	-0.004	0.002	0.043	0	0.007	-0.04	0.045	-0.043
Akt2-3	Akt2	-0.005	0	-0.014	-0.008	-0.003	0.103	-0.018	-0.001	0.023	0.002	0.041	-0.007	-0.004	0.001	0.025	-0.008	-0.012	-0.04	-0.017	-0.043
Akt2-4	Akt2	-0.001	0	-0.015	-0.008	-0.002	0.128	-0.028	0	0.03	0.002	0.059	-0.006	-0.004	0.001	0.044	0	0.007	-0.039	0	-0.043
Akt2-5	Akt2	-0.002	0	-0.013	-0.008	0	0.103	-0.015	-0.001	0.029	0.001	0.068	-0.007	-0.005	0	0.028	-0.009	-0.012	-0.043	-0.087	-0.046
Akt2-6	Akt2	-0.006	0	-0.015	-0.008	-0.003	0.104	-0.017	-0.001	0.024	0.001	0.041	-0.007	-0.005	0	0.031	-0.008	-0.018	-0.042	-0.082	-0.042
Akt2-7	Akt2	-0.004	-0.007	-0.008	0.188	-0.005	-0.005	-0.023	-0.005	0.014	-0.001	0.026	-0.005	-0.003	-0.004	0.02	-0.006	-0.008	-0.033	-0.118	-0.043
Alm1-1	Alm1	-0.005	-0.006	-0.011	0.158	-0.005	-0.005	-0.021	-0.005	0.015	0	0.021	-0.005	-0.003	-0.004	0.021	-0.006	-0.009	-0.035	-0.121	-0.042
Alm1-2	Alm1	-0.004	-0.006	-0.009	0.183	-0.005	-0.005	-0.019	-0.005	0.014	0	0.024	-0.003	-0.003	-0.005	0.017	-0.006	-0.009	-0.033	-0.122	-0.043
Alm1-3	Alm1	-0.005	-0.006	-0.011	0.162	-0.005	-0.006	-0.019	-0.005	0.015	0	0.022	-0.003	-0.003	-0.005	0.017	-0.006	-0.01	-0.034	-0.125	-0.043
Alm1-4	Alm1	-0.005	-0.006	-0.011	0.162	-0.005	-0.006	-0.019	-0.005	0.015	0	0.022	-0.003	-0.003	-0.005	0.017	-0.006	-0.01	-0.034	-0.125	-0.043
Alm1-5	Alm1	-0.007	-0.007	-0.012	0.189	-0.006	-0.005	-0.021	-0.005	0.014	-0.001	0.022	-0.003	-0.003	-0.005	0.016	-0.006	-0.012	-0.037	-0.112	-0.045
Alm1-6	Alm1	-0.004	-0.007	-0.007	0.167	-0.005	-0.006	-0.023	-0.005	0.015	0.002	0.029	-0.003	-0.004	-0.005	0.018	-0.005	-0.006	-0.034	-0.121	-0.043
Alm2-1	Alm2	-0.009	-0.007	-0.008	-0.008	0.009	-0.003	-0.012	0.004	0.052	0.012	0.063	-0.002	0.002	0.018	0.083	-0.002	0.059	-0.034	0.08	-0.03
Alm2-2	Alm2	-0.002	-0.007	-0.014	-0.008	-0.002	0.09	-0.015	0.001	0.026	0	0.063	-0.006	-0.003	0.002	0.074	0	0.01	-0.036	-0.047	-0.041
Alm2-3	Alm2	-0.002	0	0	-0.006	-0.003	0.121	-0.015	0.001	0.03	0.002	0.056	-0.007	-0.004	0.001	0.052	-0.008	0.006	-0.037	-0.003	-0.041
Alm2-4	Alm2	-0.003	0	-0.014	-0.007	-0.003	0.118	-0.015	0	0.028	0.002	0.055	-0.007	-0.004	0	0.048	-0.008	-0.004	-0.039	-0.004	-0.042
Alm2-5	Alm2	0.001	0	0	-0.007	-0.003	0.122	-0.015	0.001	0.029	0.003	0.056	-0.006	-0.004	0	0.03	0	0.005	-0.038	-0.006	-0.042
Alm2-6	Alm2	0	-0.008	-0.015	-0.006	-0.003	0.138	-0.027	0.002	0.031	0.003	0.065	-0.006	-0.004	0	0.034	-0.007	-0.001	-0.036	0.002	-0.041
Kyz1-1	Kyz1	-0.009	-0.007	-0.009	-0.006	-0.003	0.09	-0.017	-0.001	0.017	0	0.059	-0.004	-0.004	0.001	0.055	-0.007	0.003	-0.038	-0.055	-0.041
Kyz1-2	Kyz1	-0.004	0	-0.014	-0.008	-0.003	0.003	-0.027	0	0.016	0.001	0.067	-0.006	-0.004	-0.004	0.063	0	0.002	-0.039	-0.057	-0.042
Kyz1-3	Kyz1	-0.004	0	-0.013	-0.008	-0.003	0.086	-0.027	-0.001	0.018	-0.001	0.058	-0.007	-0.005	-0.001	0.041	-0.008	-0.011	-0.04	-0.06	-0.043
Kyz1-4	Kyz1	-0.003	0	-0.015	-0.008	-0.003	0.101	-0.027	-0.001	0.025	0	0.068	-0.006	-0.004	0	0.062	0	0	-0.039	-0.054	-0.042
Kyz1-5	Kyz1	-0.003	0	-0.015	-0.008	-0.003	0.097	-0.027	-0.001	0.025	0	0.068	-0.007	-0.004	-0.001	0.061	0	0	-0.04	-0.052	-0.043
Kyz1-6	Kyz1	-0.004	-0.007	-0.013	0.004	-0.001	-0.006	-0.025	-0.004	0.014	-0.001	0.041	-0.006	-0.003	-0.005	0.017	-0.006	-0.01	-0.035	-0.118	-0.043
Kyz1-7	Kyz1	-0.002	0	-0.015	-0.008	-0.001	0.104	0	0	0.027	0	0.077	-0.006	-0.004	0.001	0.071	0	0.005	-0.038	-0.041	-0.042
Kyz1-8	Kyz1	-0.004	0	-0.015	-0.008	-0.002	0.116	0	0.001	0.028	0	0.072	-0.006	-0.004	0.001	0.066	0	-0.001	-0.039	-0.052	-0.041
